# Supplementary material for: Prolonged hypothermic storage of oocytes of the European common frog Rana temporaria in a gas mixture of oxygen and carbon monoxide
Source: PLoS One. 2023 Jul 20;18(7):e0288370. doi: 10.1371/journal.pone.0288370 (PMC10358915; doi:10.1371/journal.pone.0288370)
Supplement: S1 File — (XLSX) [file pone.0288370.s001.xlsx]

## Sheet: Лист1
			number of oocytes in the group (n)												Fertilized eggs (n)												Hatched larvae (n)
		Time storage (days)	0	1	1	4	4	7	7	12	12			Time storage (days)	0	1	1	4	4	7	7	12	12			Time storage (days)	0	1	1	4	4	7	7	12	12
		Group	Native	CO+O2	Control	CO+O2	Control	CO+O2	Control	CO+O2	Control			Group	Native	CO+O2	Control	CO+O2	Control	CO+O2	Control	CO+O2	Control			Group	Native	CO+O2	Control	CO+O2	Control	CO+O2	Control	CO+O2	Control
			13	12	10	14	10	10	11	10	10				12	9	6	14	2	6	5	5	0				12	9	4	9	1	1	1	0	0
			14	12	12	10	10	10	10	10	10				13	9	8	10	4	7	6	5	0				12	8	7	9	2	2	1	0	0
			12	11	11	13	10	10	10	11	10				12	11	8	12	6	8	3	7	0				12	11	6	12	6	2	1	0	0
			13	10	13	14	10	10	10	10	10				13	9	10	12	6	6	4	4	0				12	8	10	11	3	2	2	0	0
			15	10	14	10	13	10	10	10	11				14	9	13	10	10	7	3	4	0				14	8	10	10	5	2	1	0	0
			12	10	10	12	10	10	10	12	10				12	9	9	9	6	6	2	3	0				10	7	7	6	4	1	2	0	0
			14	12	14	14	11	10	10	12	13				13	12	12	13	8	7	4	4	0				12	12	11	11	3	2	1	0	0
			14	10	10	11	10	10	10	10	13				13	10	10	9	5	7	5	3	0				13	9	9	9	4	3	1	0	0
			14	10	10	13	14	11	10	14	10				13	9	8	12	11	6	5	3	0				13	8	7	11	10	2	2	1	0
			12												11												11
			11												11												11
			14												13												12
															Fertilized eggs (%)												Hatched larvae (%)
														Time storage (days)	0	1	1	4	4	7	7	12	12			Time storage (days)	0	1	1	4	4	7	7	12	12
														Group	Native	CO+O2	Control	CO+O2	Control	CO+O2	Control	CO+O2	Control			Group	Native	CO+O2	Control	CO+O2	Control	CO+O2	Control	CO+O2	Control
															92.3077	75	60	100	20	60	45.4545	50	0				92.3077	75	40	64.2857	10	10	9.09091	0	0
															92.8571	75	66.6667	100	40	70	60	50	0				85.7143	66.6667	58.3333	90	20	20	10	0	0
															100	100	72.7273	92.3077	60	80	30	63.6364	0				100	100	54.5455	92.3077	60	20	10	0	0
															100	90	76.9231	85.7143	60	60	40	40	0				92.3077	80	76.9231	78.5714	30	20	20	0	0
															93.3333	90	92.8571	100	76.9231	70	30	40	0				93.3333	80	71.4286	100	38.4615	20	10	0	0
															100	90	90	75	60	60	20	25	0				83.3333	70	70	50	40	10	20	0	0
															92.8571	100	85.7143	92.8571	72.7273	70	40	33.3333	0				85.7143	100	78.5714	78.5714	27.2727	20	10	0	0
															92.8571	100	100	81.8182	50	70	50	30	0				92.8571	90	90	81.8182	40	30	10	0	0
															92.8571	90	80	92.3077	78.5714	54.5455	50	21.4286	0				92.8571	80	70	84.6154	71.4286	18.1818	20	7.14286	0
															91.6667												91.6667
															100												100
															92.8571												85.7143
														Mean value	95.1328	90	80.5432	91.1117	57.5802	66.0606	40.6061	39.2665	0			Mean value	91.3172	82.4074	67.7558	80.0189	37.4625	18.6869	13.2323	0.793651	0
														Standard deviation	3.61669	9.68246	12.9201	8.78921	18.8433	7.89916	12.3817	13.547	0			Standard deviation	5.39018	11.9928	14.8031	15.1125	19.0202	5.99778	5.08423	2.38095	0
